# Supplementary material for: Meiotic drive is associated with sexual incompatibility in Neurospora
Source: Evolution. 2022 Oct 3;76(11):2687–96. doi: 10.1111/evo.14630 (PMC9828778; doi:10.1111/evo.14630)
Supplement: Supplementary file 3 — Supplementary Table 1. Strains used in this study [file EVO-76-2687-s001.xlsx]

## Sheet: Sheet1
Supplementary Table 1. Strains used in this study
Species (a)	Strain (b)	Mating Type	Origin
N. metzenbergii*	5116	A	New Zealand
N. metzenbergii*	5117	a	New Zealand
N. metzenbergii*	5118	a	New Zealand
N. metzenbergii*	5119	a	New Zealand
N. metzenbergii*	1520	A	New Zealand
N. metzenbergii*	1521	a	New Zealand
N. metzenbergii*	1522	A	New Zealand
N. metzenbergii*	6795	A	New Zealand
N. metzenbergii*	6796	a	New Zealand
N. metzenbergii*	7829	A	New Zealand
N. metzenbergii*	7830	a	New Zealand
N. metzenbergii	8846	a	Mexico
N. metzenbergii	8847	A	Mexico
N. metzenbergii	8849	a	Mexico
N. metzenbergii	8852	a	Mexico
N. metzenbergii	8853	a	Mexico
N. metzenbergii	8880	A	Madagascar
N. metzenbergii	8881	a	Madagascar
N. metzenbergii	10395	a	Mexico
N. metzenbergii	10396	a	Mexico
N. metzenbergii	10397	a	Mexico
N. metzenbergii	10399	a	Haiti
N. metzenbergii	10400	a	Mexico
N. metzenbergii	10401	A	Mexico
N. metzenbergii	10410	a	Mexico
N. metzenbergii	10411	A	Mexico
N. metzenbergii	10412	a	Mexico
N. metzenbergii	10413	A	Mexico
N. intermedia	8761 (1766)	A	Taiwan
N. intermedia	8762 (1767)	a	Taiwan
N intermedia (Sk-2)	7402	a	Laboratory
N intermedia (Sk-2)	7427	A	Laboratory
N intermedia (Sk-2)	7426	A	Borneo
N intermedia (Sk-2)	7428	a	Laboratory
N intermedia (Sk-2)	7429	A	Laboratory
N. intermedia (Sk-3)	3193	A	Laboratory
N. intermedia (Sk-3)	3194	a	laboratory
N. intermedia	6263	a	Ivory Coast
N. intermedia	2316	A	USA (Florida)
N. intermedia	8795	a	Papua New Guinea
N. intermedia	2365	a	USA (Hawaii)
N. intermedia (Sk-2)	TSk2-Bc4	A	Laboratory
N. intermedia (Sk-3)	TSk3-Bc4	A	Laboratory
(a) * Indicate strains that were previously classfied as N. intermedia; Sk-2 and Sk-3 indicate spore killer genotype
(b) Strain numbers are Fungal Genetics Stock Center (FGSC)-numbers
