# Supplementary material for: Meiotic drive is associated with sexual incompatibility in Neurospora
Source: Evolution. 2022 Oct 3;76(11):2687–96. doi: 10.1111/evo.14630 (PMC9828778; doi:10.1111/evo.14630)
Supplement: Supplementary file 4 — Supplementary Table 2. Strains and data used for phylogenetic analyses [file EVO-76-2687-s002.xlsx]

## Sheet: Sheet1
Supplementary Table 2. Strains and data used for phylogenetic analyses
Species (a)	Strain (b)	Mating type	Origin	Data generated	Genome sequencing technology
N. metzenbergii *	5116	A	New Zealand	This study
N. metzenbergii *	5117	a	New Zealand	This study
N. metzenbergii *	5118	a	New Zealand	This study
N. metzenbergii *	5119	a	New Zealand	Svedberg et al. 2018	Illumina
N. metzenbergii *	1520	A	New Zealand	This study
N. metzenbergii *	1521	a	New Zealand	This study
N. metzenbergii *	1522	A	New Zealand	This study
N. metzenbergii *	6795	A	New Zealand	Svedberg et al. 2018	Illumina
N. metzenbergii *	6796	a	New Zealand	This study
N. metzenbergii *	7829	A	New Zealand	This study
N. metzenbergii *	7830	a	New Zealand	This study
N. metzenbergii	8853	a	Mexico	Svedberg et al. 2018	Illumina
N. metzenbergii	8880	A	Madagascar	Corcoran et al.
N. metzenbergii	10411	A	Mexico	Svedberg et al. 2018	Illumina
N. metzenbergii	10413	A	Mexico	This study
N. metzenbergii *	P4149	A	Mexico	Svedberg et al. 2018	Illumina
N. intermedia	8761 (1766)	A	Taiwan	Svedberg et al. 2018	Illumina
N. intermedia (Sk-2)	7402	a	Laboratory	Svedberg et al. 2018	Illumina
N. intermedia (Sk-2)	7427	A	Laboratory	Svedberg et al. 2018	Illumina
N. intermedia (Sk-2)	7426	A	Borneo	Svedberg et al. 2018	Illumina
N. intermedia (Sk-2)	7429	A	Laboratory	Svedberg et al. 2018	Illumina
N. intermedia (Sk-3)	3194	a	laboratory	Svedberg et al. 2018	Illumina
N. intermedia	6263	a	Ivory Coast	Svedberg et al. 2018	Illumina
N. intermedia	2316	A	USA (Florida)	Svedberg et al. 2018	Illumina
N. intermedia	2365	a	USA (Hawaii)	Svedberg et al. 2018	Illumina
N. intermedia	8769	a	Indonesia (Java)	Svedberg et al. 2018	Illumina
N. intermedia	8793	a	Papua New Guinea	Svedberg et al. 2018	Illumina
N. intermedia	1787	a	Papua New Guinea	Svedberg et al. 2018	Illumina
N. intermedia	1785	a	Papua New Guinea	Svedberg et al. 2018	Illumina
N. intermedia	5124	A	Tahiti (Moorea)	Svedberg et al. 2018	Illumina
N. intermedia	6595	A	Tahiti (Moorea)	Svedberg et al. 2018	Illumina
N. intermedia	1786	A	Papua New Guinea	Svedberg et al. 2018	Illumina
N. intermedia	1938	a	Papua New Guinea	Svedberg et al. 2018	Illumina
N. intermedia	8767	A	Indonesia (Java)	Svedberg et al. 2018	Illumina
N. intermedia	6249	A	Haiti	Svedberg et al. 2018	Illumina
N. intermedia	1832	A	Australia	Svedberg et al. 2018	Illumina
N. intermedia	1795	A	Indonesia (Bali)	Svedberg et al. 2018	Illumina
unknown **	4723	A	Malaysia	Svedberg et al. 2018	Illumina
N. intermedia	8764	A	Philippines	Corcoran et al. 2014
N. intermedia	8768	a	Indonesia (Java)	Corcoran et al. 2014
N. intermedia	8796	A	Tahiti (Moorea)	Corcoran et al. 2014
N. intermedia	8812	A	Thailand	Corcoran et al. 2014
N. intermedia	8841	a	Congo	Corcoran et al. 2014
N. intermedia	8781	A	USA (Florida)	Corcoran et al. 2014
N. intermedia	8887	a	India	Corcoran et al. 2014
N. intermedia	8807	a	India	Corcoran et al. 2014
N. tetrasperma	edB6	A+a	United Kingdom	Corcoran et al. 2014
N. tetrasperma	UK33	A+a	United Kingdom	Corcoran et al. 2014
N. hispaniola	10403	A	Haiti	Svedberg et al. 2020	Illumina
N. hispaniola	8815	a	Haiti	Corcoran et al. 2014
N. hispaniola	8818	A	Haiti	Corcoran et al. 2014
N. perkinsii	8834	a	Republic of the Congo	Corcoran et al. 2014
N. perkinsii	8838	A	Republic of the Congo	Corcoran et al. 2014
N. crassa	8900	A	Cote d'ivoire	Corcoran et al. 2014
N. crassa	8779	a	USA	Corcoran et al. 2014
N. crassa	8903	A	USA	Corcoran et al. 2014
N. crassa	6689	A	Hawaii	Svedberg et al. 2020	Illumina
N. crassa	8850	A	Mexico	Corcoran et al. 2014
N. crassa	8819	a	Haiti	Corcoran et al. 2014
N. crassa	26753	a	Italy	Svedberg et al. 2020	Illumina
N. crassa	8830	A	Cote d'ivoire	Corcoran et al. 2014
N. crassa	8871	a	India	Corcoran et al. 2014
N. crassa	8858	A	India	Corcoran et al. 2014
N. sitophila	8884	A	USA	Corcoran et al. 2014
N. sitophila	8813	A	Thailand	Corcoran et al. 2014
N. sitophila	6850	A	Gabon	Corcoran et al. 2014
N. discreta	8777	A	USA	Corcoran et al. 2014
N. discreta	8906	A	USA	Corcoran et al. 2014
(a) * Indicate strains that were previously classfied as N. intermedia; ** previoulsy classified as N. crassa; Sk-2 and Sk-3 indicate spore killer genotype
(b) Strain numbers are Fungal Genetics Stock Center (FGSC)-numbers
