# Supplementary material for: Meiotic drive is associated with sexual incompatibility in Neurospora
Source: Evolution. 2022 Oct 3;76(11):2687–96. doi: 10.1111/evo.14630 (PMC9828778; doi:10.1111/evo.14630)
Supplement: Supplementary file 6 — Supplementary Table 4. Proportion of black ascospores of laboratory crosses from dissected perithecia. [file EVO-76-2687-s006.xlsx]

## Sheet: Table S4
Supplementary Table 4. Number and percentage of viable and aborted ascospores identified by dissecting perithecia of laboratory crosses.
Only counts from perithecia in which at least 1 mature viable ascospore could be observed were included. Counts were taken over several days to ensure that observations of inviability were not mistaken for delayed maturation.
		Time point (Day)
		1		2		3		4		5		6		7		8		9		Total
Mat A	Mat a	Aborted	Viable	Aborted	Viable	Aborted	Viable	Aborted	Viable	Aborted	Viable	Aborted	Viable	Aborted	Viable	Aborted	Viable	Aborted	Viable	Aborted	Viable	Percent viable (a)	Total
Ni_8761	Nm_5119	-	-	13	23	19	10	-	-	18	18	-	-	-	-	-	-	-	-	50	51	0.50495	101
Ni_8761	Nm_7830	-	-	-	-	33	27	-	-	23	9	-	-	-	-	36	58	-	-	92	94	0.505376	186
Ni_8761	Nm_8881	-	-	-	-	29	17	-	-	12	15	-	-	-	-	37	59	-	-	78	91	0.538462	169
Ni_8761	Nm_10395	-	-	-	-	-	-	-	-	-	-	-	-	-	-	29	44	-	-	29	44	0.60274	73
Ni_3193 (Sk-3)	Nm_5119	-	-	24	4	-	-	-	-	-	-	-	-	-	-	-	-	-	-	24	4	0.142857	28
Ni_3193 (Sk-3)	Nm_7830	17	13	-	-	9	4	16	8	-	-	-	-	-	-	-	-	-	-	42	25	0.373134	67
Ni_3193 (Sk-3)	Nm_10395	-	-	12	4	-	-	-	-	-	-	-	-	-	-	-	-	-	-	12	4	0.25	16
Ni_3193 (Sk-3)	Nm_8881	-	-	-	-	-	-	-	-	-	-	-	-	-	-	-	-	-	-	0	0	NAN	0
Ni_7426 (Sk-2)	Nm_7830	-	-	-	-	-	-	-	-	-	-	-	-	43	1	-	-	-	-	43	1	0.0227273	44
Ni_7426 (Sk-2)	Nm_8881	-	-	-	-	-	-	-	-	-	-	-	-	-	-	-	-	42	1	42	1	0.0232558	43
Ni_7426 (Sk-2)	Nm_10395	-	-	-	-	-	-	-	-	-	-	-	-	35	13	-	-	-	-	35	13	0.270833	48
Ni_7426 (Sk-2)	Nm_5119	-	-	-	-	-	-	-	-	-	-	-	-	-	-	-	-	30	1	30	1	0.0322581	31
Ni_7427 (Sk-2)	Nm_5119	-	-	-	-	-	-	-	-	-	-	-	-	-	-	-	-	20	2	20	2	0.0909091	22
Ni_7427 (Sk-2)	Nm_7830	-	-	-	-	28	12	-	-	-	-	-	-	-	-	-	-	-	-	28	12	0.3	40
Ni_7427 (Sk-2)	Nm_10395	15	7	-	-	-	-	-	-	-	-	-	-	-	-	-	-	-	-	15	7	0.318182	22
Ni_7427 (Sk-2)	Nm_8881	-	-	-	-	-	-	-	-	-	-	-	-	-	-	-	-	-	-	0	0	NAN	0
Nm_10401	Ni_8762	-	-	-	-	-	-	-	-	3	2	-	-	-	-	-	-	-	-	3	2	0.4	5
Nm_10401	Ni_8795	-	-	-	-	-	-	-	-	-	-	-	-	-	-	-	-	-	-	0	0	NAN	0
Nm_10401	Ni_6263	-	-	-	-	-	-	-	-	-	-	-	-	-	-	-	-	-	-	0	0	NAN	0
Nm_10401	Ni_7428 (Sk-2)	-	-	-	-	-	-	9	3	-	-	-	-	-	-	-	-	-	-	9	3	0.25	12
Nm_10401	Ni_3194 (Sk-3)	-	-	20	1	-	-	26	1	-	-	-	-	-	-	-	-	-	-	46	2	0.0416667	48
Nm_5120	Ni_3194 (Sk-3)	-	-	13	5	-	-	10	3	-	-	-	-	-	-	-	-	-	-	23	8	0.258065	31
Nm_5120	Ni_8795	-	-	-	-	-	-	-	-	-	-	-	-	-	-	26	44	-	-	26	44	0.628571	70
Nm_5120	Ni_8762	-	-	-	-	10	9	-	-	0	2	-	-	-	-	-	-	20	50	30	61	0.67033	91
Nm_5120	Ni_6263	-	-	-	-	-	-	-	-	-	-	21	25	-	-	-	-	-	-	21	25	0.543478	46
Nm_8880	Ni_8762	-	-	-	-	10	9	-	-	-	-	-	-	-	-	-	-	25	29	35	38	0.520548	73
Nm_8880	Ni_8795	-	-	-	-	-	-	-	-	-	-	-	-	-	-	-	-	-	-	0	0	NAN	0
Nm_8880	Ni_6263	-	-	-	-	-	-	-	-	-	-	-	-	-	-	-	-	-	-	0	0	NAN	0
Nm_7829	Ni_8762	-	-	-	-	-	-	-	-	-	-	-	-	-	-	-	-	-	-	0	0	NAN	0
Nm_7829	Ni_8795	-	-	-	-	-	-	-	-	-	-	-	-	-	-	-	-	-	-	0	0	NAN	0
Nm_7829	Ni_6263	-	-	-	-	-	-	-	-	-	-	-	-	-	-	-	-	-	-	0	0	NAN	0
Ni_2316	Nm_5119	-	-	-	-	-	-	-	-	-	-	-	-	-	-	-	-	-	-	0	0	NAN	0
Ni_2316	Nm_7830	-	-	-	-	-	-	-	-	-	-	-	-	-	-	-	-	-	-	0	0	NAN	0
Ni_2316	Nm_8881	-	-	-	-	-	-	-	-	-	-	-	-	-	-	-	-	-	-	0	0	NAN	0
Ni_2316	Nm_10395	-	-	-	-	-	-	-	-	-	-	-	-	-	-	-	-	-	-	0	0	NAN	0
(a) NAN: not a number
